# Supplementary material for: Impact of Subunit Composition on the Uptake of α-Crystallin by Lens and Retina
Source: PLoS One. 2015 Sep 10;10(9):e0137659. doi: 10.1371/journal.pone.0137659 (PMC4565700; doi:10.1371/journal.pone.0137659)
Supplement: S1 File — Data indicate that gC-αB protects HAR from thermally induced protein aggregation similar to wild type αB. (CSV) [file pone.0137659.s001.csv]

blank		wild aA		wild aB		mix aA gcaB		mix aAaB		less HAR
Time (min)	Abs	Time (min)	Abs	Time (min)	Abs	Time (min)	Abs	Time (min)	Abs	Time (min)	Abs
0.000833333	0.013721835	0.052500002	0.106928222	0.085833333	0.007449361	0.120833345	0.121864967	0.150833339	0.223973081	0.18250002	0.127329916
0.277500033	0.013218992	0.3091667	0.105644062	0.345833361	0.007485572	0.380833328	0.122648634	0.414166659	0.223445073	0.449166685	0.126452729
0.545833349	0.013284219	0.577500045	0.105426483	0.605833352	0.007476091	0.637500048	0.123317063	0.672500014	0.222470745	0.705833376	0.126143068
0.80250001	0.012727555	0.835833371	0.105404444	0.870833397	0.0072832	0.897500038	0.121516876	0.925833404	0.222014174	0.9575001	0.126344204
1.050833344	0.01269309	1.085833311	0.104903579	1.120833278	0.006902436	1.147500157	0.122024663	1.174166799	0.220803678	1.205833435	0.124142729
1.30250001	0.013235192	1.335833311	0.104860112	1.362500072	0.007120629	1.395833492	0.120213799	1.430833459	0.220212981	1.465833426	0.123952188
1.560833335	0.013225504	1.594166636	0.104660943	1.622500062	0.007170233	1.647500157	0.121842928	1.679166794	0.220129088	1.709166765	0.123743206
1.800833344	0.015769564	1.83583343	0.105147213	1.869166851	0.007175497	1.897500157	0.121360377	1.930833459	0.219042853	1.96416676	0.124663226
2.05916667	0.017273314	2.092499971	0.105428137	2.122500181	0.007089185	2.154166698	0.120152421	2.182500124	0.218788728	2.21416688	0.124434151
2.310833454	0.019553548	2.342499971	0.105080798	2.372500181	0.007881108	2.404166698	0.120950952	2.4375	0.219275877	2.465833426	0.123232067
2.560833454	0.021826353	2.590833426	0.10535419	2.627500057	0.006665769	2.662500143	0.120127432	2.695833683	0.218476147	2.73083353	0.124173015
2.825833321	0.02591457	2.859166622	0.105038136	2.894166708	0.007187945	2.929167032	0.118631579	2.96416688	0.21898143	2.999166965	0.123515546
3.092499971	0.030287398	3.125833273	0.104600437	3.160833597	0.007182681	3.190833569	0.119091734	3.22083354	0.217973515	3.255833387	0.123769991
3.3525002	0.035278797	3.380833387	0.105090328	3.410833597	0.007679764	3.440833569	0.1196611	3.465833426	0.218001142	3.497500181	0.124001019
3.59250021	0.041168548	3.62583375	0.104970262	3.655833483	0.007780056	3.687500238	0.118488357	3.722500086	0.217573598	3.755833387	0.124124542
3.850833654	0.047224402	3.884166956	0.104711674	3.919166803	0.008106703	3.94749999	0.119502135	3.979166985	0.217244595	4.014166832	0.12415655
4.109167099	0.054281592	4.142500401	0.105320677	4.177500248	0.008623249	4.205833435	0.117209382	4.237500191	0.216540217	4.272500038	0.123996265
4.369166851	0.062777594	4.400833607	0.105317041	4.435833931	0.008256584	4.464166641	0.118476965	4.495833397	0.216466963	4.530833244	0.124061987
4.625833511	0.071271211	4.659166813	0.106080212	4.694167137	0.008316635	4.727500439	0.117654488	4.762499809	0.216233417	4.799166679	0.123707108
4.892500401	0.079248205	4.925833702	0.104705021	4.960833549	0.008809682	4.997499943	0.11901281	5.032500267	0.216876701	5.065833569	0.123990066
5.162500381	0.088992491	5.194167137	0.105814524	5.227500439	0.009156113	5.264166832	0.118663222	5.299166679	0.216240913	5.334167004	0.124413982
5.427500248	0.097088881	5.460833549	0.10635671	5.495833874	0.008950188	5.525833607	0.119212404	5.55583334	0.216581553	5.59250021	0.124179252
5.689166546	0.104974613	5.720833778	0.106787652	5.749166965	0.011619926	5.780833244	0.119188801	5.810833931	0.215616241	5.837500572	0.125120834
5.929167271	0.113187879	5.962500572	0.107200988	5.997499943	0.008678914	6.030833244	0.120391749	6.060833931	0.217205152	6.094167233	0.125567153
6.195833683	0.121446781	6.23083353	0.106548391	6.257500172	0.009063724	6.289166927	0.118205316	6.324166775	0.216079995	6.359167099	0.125032693
6.455833435	0.129932195	6.487500668	0.106604338	6.515833378	0.00922922	6.547500134	0.118697681	6.584167004	0.216602907	6.617500305	0.125146627
6.712500572	0.139536455	6.745833874	0.106504954	6.774167061	0.009509726	6.807500362	0.118376359	6.835833549	0.217393354	6.867500305	0.12608783
6.964167118	0.146277681	6.994166851	0.108371511	7.029167175	0.010194391	7.0641675	0.118462414	7.09916687	0.217254326	7.132500172	0.125410467
7.229166985	0.154807091	7.262500286	0.106171437	7.290833473	0.010358594	7.320833683	0.118551374	7.357500076	0.217536897	7.390833378	0.125038773
7.487500668	0.162827507	7.520833969	0.106818467	7.54750061	0.010813201	7.580833912	0.118207254	7.615833759	0.217322722	7.650833607	0.124931037
7.745833874	0.171848968	7.777500629	0.108240731	7.812500477	0.010485627	7.847500801	0.11883308	7.875833511	0.217341855	7.909166813	0.125507638
8.004167557	0.179208338	8.037500381	0.107617214	8.072500229	0.010788362	8.105834007	0.119003139	8.134166718	0.217553645	8.165833473	0.125386342
8.264166832	0.186451644	8.294167519	0.107992008	8.324167252	0.011024287	8.355834007	0.119355485	8.382500648	0.217340365	8.40916729	0.125730678
8.500833511	0.194844022	8.53416729	0.106667206	8.569167137	0.011781984	8.604166985	0.117858522	8.637499809	0.217508495	8.665833473	0.126634672
8.757500648	0.202793211	8.790833473	0.108482756	8.827500343	0.011284516	8.860834122	0.119127423	8.895833015	0.21723789	8.925833702	0.125668094
9.019166946	0.210589185	9.050833702	0.107633628	9.079166412	0.011720813	9.110834122	0.118686318	9.145833015	0.217483327	9.180833817	0.126545802
9.275834084	0.218141899	9.309167862	0.108392544	9.344166756	0.011826936	9.379166603	0.117037818	9.407500267	0.217937604	9.439167023	0.126476422
9.535833359	0.226877049	9.567501068	0.108275212	9.595833778	0.012034523	9.627500534	0.117682934	9.662500381	0.217646867	9.697500229	0.125472903
9.792500496	0.233683884	9.825834274	0.107677281	9.855834007	0.012835737	9.879167557	0.117838517	9.912501335	0.218715742	9.947500229	0.126258194
10.0425005	0.241372764	10.07583427	0.108105309	10.11083412	0.013013399	10.14416695	0.117525362	10.18083382	0.219076276	10.21416759	0.126264706
10.30916786	0.248952732	10.34250069	0.109049417	10.37250042	0.013166851	10.39583397	0.117937304	10.42916775	0.218781829	10.46416759	0.125211343
10.55916786	0.255385578	10.59250069	0.108504988	10.62750053	0.013210373	10.66083336	0.119031735	10.69083309	0.219310835	10.7225008	0.12491668
10.81750107	0.262810618	10.85083389	0.108709917	10.88416767	0.013243971	10.91916752	0.117768377	10.95416737	0.219007745	10.98750114	0.125202581
11.08416748	0.26883924	11.11750126	0.108239904	11.15250015	0.013494452	11.17916775	0.117848806	11.20583439	0.219421044	11.23750114	0.124494039
11.33416748	0.275532693	11.36583328	0.109517381	11.40083408	0.013708316	11.43583393	0.118369527	11.46250057	0.219376728	11.49583435	0.126234308
11.59250069	0.281441927	11.62416649	0.108263448	11.65250015	0.01365852	11.67916775	0.117920019	11.71083355	0.220188513	11.74083328	0.12417946
11.83250046	0.286774099	11.86416721	0.107934855	11.89416695	0.014000047	11.92750072	0.11898271	11.95583439	0.218946278	11.98750114	0.124226458
12.08416748	0.29191801	12.11750126	0.109263495	12.14416695	0.014235183	12.1758337	0.1179047	12.21083355	0.219494149	12.24583435	0.124151893
12.34083366	0.299270719	12.37416649	0.109297454	12.40916729	0.014033171	12.43750095	0.118406892	12.46916676	0.219235048	12.50416756	0.124620728
12.59916687	0.302947164	12.63250065	0.109833315	12.66083336	0.015147408	12.69250107	0.118824124	12.7225008	0.220069006	12.75416756	0.126478046
12.84916687	0.308879048	12.88250065	0.109224215	12.91083336	0.014741613	12.94250107	0.119512565	12.9725008	0.219854236	13.00416756	0.127090067
13.10083389	0.312825859	13.13250065	0.110318273	13.1675005	0.015221664	13.20083427	0.118060745	13.23083401	0.220357418	13.25750065	0.127326176
13.35583401	0.317965925	13.39083385	0.110569269	13.41916752	0.015757967	13.44916725	0.119272798	13.48583412	0.220307246	13.52083397	0.12638253
13.61583328	0.32249549	13.64916706	0.110175796	13.68250084	0.014847058	13.71583462	0.118488327	13.74583435	0.219834656	13.77750015	0.126328483
13.87250042	0.326976955	13.90750122	0.109987579	13.94250107	0.015773859	13.97583389	0.119436115	14.01083374	0.219198093	14.0391674	0.12660557
14.13083363	0.331364125	14.16583443	0.110329919	14.20083427	0.015783576	14.22749996	0.119587116	14.26083374	0.21949707	14.29583454	0.126528487
14.39250088	0.335608065	14.42250061	0.110861875	14.45750141	0.015755471	14.48750114	0.119677298	14.51750088	0.21959959	14.55416775	0.126263604
14.65083408	0.338825792	14.68250084	0.110710472	14.71083355	0.015762128	14.74250126	0.117744476	14.77750015	0.220258966	14.80583382	0.124769166
14.89916801	0.342567623	14.93083382	0.110255502	14.95916748	0.016016027	14.99250126	0.119598672	15.02083397	0.22020644	15.0508337	0.126191586
15.14750099	0.345706075	15.18083382	0.109386824	15.20750141	0.016246049	15.24083424	0.119362168	15.27083397	0.220621318	15.29583454	0.125852987
15.38750076	0.34966892	15.42083454	0.11088229	15.45583439	0.017267497	15.4841671	0.119119078	15.51583481	0.220246077	15.54583454	0.1249853
15.63916683	0.352609038	15.67083454	0.111782298	15.70583439	0.017069481	15.74083424	0.119397126	15.77416801	0.219806999	15.80416775	0.125489771
15.89750099	0.356168717	15.92916775	0.109441169	15.95916748	0.016782839	15.99083424	0.120311357	16.01916695	0.22048083	16.05083466	0.125915349
16.14750099	0.35839802	16.17916679	0.110600121	16.21250153	0.016556297	16.24750137	0.120101489	16.27583504	0.220030606	16.30916786	0.126020834
16.40250015	0.361371636	16.43583298	0.109465122	16.47249985	0.017211555	16.50583458	0.120812267	16.53416824	0.219871417	16.56083298	0.126008838
16.65416718	0.363934338	16.68583298	0.110937528	16.71583366	0.017305585	16.74750137	0.119542219	16.78250122	0.220415771	16.81083298	0.125080928
16.90416718	0.36741215	16.93750191	0.111600816	16.97083473	0.017084964	17.00583458	0.119556874	17.03583336	0.22070685	17.06583405	0.126552835
17.16250038	0.369116634	17.19583321	0.111030079	17.22416878	0.01859023	17.25583458	0.119733125	17.2891674	0.220748037	17.32416725	0.126980647
17.42083359	0.371652514	17.4525013	0.110705495	17.48749924	0.017662637	17.52250099	0.120816916	17.55750084	0.22068353	17.59250069	0.127019316
17.6875	0.374216348	17.72083282	0.110253565	17.75416756	0.017866317	17.78416824	0.119555749	17.81583405	0.22008203	17.85083389	0.126485571
17.94750214	0.377001315	17.97916603	0.110961691	18.0075016	0.018451786	18.04083443	0.120387681	18.07416725	0.220907584	18.1091671	0.125854269
18.20583534	0.379758507	18.23749924	0.111354537	18.26749992	0.018439172	18.29250145	0.121266246	18.32416725	0.220831573	18.3591671	0.126691788
18.4525013	0.382104993	18.48749924	0.110575646	18.51749992	0.018822866	18.54750252	0.120169081	18.5775013	0.220945299	18.60416603	0.126903161
18.69583321	0.383416593	18.72916603	0.110872932	18.7575016	0.018588584	18.79083443	0.120400325	18.81916618	0.221030906	18.85083389	0.125497609
18.94583321	0.385784805	18.97916603	0.10964974	19.01250076	0.01875372	19.04250145	0.120586917	19.06750107	0.220904484	19.10083389	0.12658596
19.19583321	0.387413293	19.22916603	0.110729478	19.26250076	0.018940851	19.29583359	0.121073641	19.32583427	0.220886275	19.35750198	0.126624078
19.4525013	0.389875442	19.48583412	0.110393629	19.52083588	0.017814586	19.54916763	0.121237055	19.57583427	0.220070735	19.6091671	0.126196921
19.7025013	0.392614067	19.73583412	0.111603826	19.76583481	0.018958481	19.7891674	0.121946536	19.81750107	0.221473545	19.84916878	0.125894949
19.94416618	0.39406237	19.97583389	0.109439537	20.00583458	0.019068796	20.03750229	0.121461406	20.06583405	0.221879706	20.09750175	0.126929686
20.19583511	0.396049291	20.22583389	0.111091122	20.26083374	0.019011538	20.29750252	0.121815071	20.33083534	0.221507996	20.36583519	0.126274467
20.4608345	0.397288233	20.49250031	0.110086128	20.52250099	0.018885152	20.5541687	0.120713167	20.58250046	0.222609669	20.61416817	0.126734451
20.70916748	0.39784655	20.74250031	0.110805944	20.77750015	0.018595446	20.80750084	0.120735109	20.83916855	0.22146605	20.87250137	0.126379833
20.96916771	0.399912059	21.00250053	0.110341899	21.03750229	0.018967783	21.06583405	0.123734295	21.09750175	0.221989319	21.13083458	0.126344517
21.22750092	0.400529474	21.26083374	0.109806143	21.2891674	0.01926307	21.32083511	0.120701507	21.35416794	0.222609326	21.38916779	0.126085997
21.48583412	0.403317303	21.51749992	0.110312529	21.55249977	0.019486345	21.58083534	0.122473531	21.61416817	0.222029239	21.64916801	0.127638355
21.74416733	0.404289067	21.77750015	0.110792913	21.8041687	0.019630646	21.83750153	0.121561565	21.87250137	0.222629115	21.9058342	0.126351506
22.00250053	0.404320359	22.03416824	0.110954009	22.06416893	0.019844491	22.09083366	0.121626332	22.11583519	0.222211853	22.14750099	0.126578644
22.24416733	0.406445235	22.27750015	0.111115657	22.3041687	0.01920284	22.3358345	0.121383518	22.37250137	0.222483784	22.40083504	0.127424777
22.49250031	0.407931864	22.52583504	0.109978072	22.55583572	0.019812249	22.58250046	0.121148087	22.61250114	0.222542509	22.64750099	0.126727819
22.74250031	0.408907831	22.77583504	0.110473208	22.8041687	0.019873457	22.8358345	0.122491069	22.87083626	0.222773373	22.90416908	0.126889154
23.00083351	0.40996483	23.03250122	0.111086041	23.06250191	0.020124512	23.08916855	0.121179804	23.12083626	0.222759798	23.15416908	0.127934665
23.25083351	0.410512835	23.28416824	0.111389667	23.31750107	0.020532168	23.35250092	0.122659102	23.38750267	0.223984167	23.41583443	0.126672313
23.5075016	0.411029428	23.54083443	0.111156419	23.57083511	0.020316955	23.60083389	0.123201951	23.63083458	0.22264342	23.6641674	0.128015474
23.75916672	0.412564278	23.79250145	0.111168452	23.82583427	0.02038046	23.8591671	0.122855298	23.88916779	0.222415134	23.91583443	0.126648843
24.0075016	0.413800567	24.0391674	0.109291397	24.06916618	0.020868853	24.10083389	0.122622401	24.12916946	0.222605869	24.16083336	0.125562519
24.2575016	0.414237499	24.29083443	0.110494107	24.32416725	0.020609604	24.3591671	0.121998675	24.38750267	0.222081646	24.41916656	0.127136692
24.51416779	0.41685465	24.54750252	0.111557238	24.58083534	0.020793624	24.61083412	0.122742578	24.63583374	0.222294673	24.66750145	0.127771244
24.76416779	0.416388452	24.79750252	0.110802539	24.82583427	0.021225965	24.85083389	0.122236282	24.88416672	0.222705364	24.91750145	0.126760334
25.01416779	0.41759181	25.04583549	0.110996388	25.07583427	0.021130348	25.10750198	0.121630684	25.14249992	0.224083081	25.16916656	0.127108872
25.26250267	0.41870597	25.29750252	0.110583827	25.33083534	0.021319918	25.36583519	0.123231381	25.40083504	0.223277822	25.43083572	0.126261726
25.52250099	0.418943405	25.5541687	0.110340565	25.58416748	0.020923501	25.61083412	0.121666238	25.64083481	0.224008113	25.67583466	0.127629533
25.77250099	0.419326097	25.8041687	0.110814929	25.83916855	0.02115315	25.86750031	0.122435957	25.90083504	0.223067001	25.93583298	0.127724916
26.0308342	0.419923276	26.06250191	0.109613694	26.09250069	0.021101596	26.1241684	0.121461503	26.15250015	0.224501327	26.18416786	0.126573801
26.2808342	0.420710594	26.31250191	0.111653097	26.34250069	0.021838332	26.3741684	0.122427344	26.40250015	0.223746046	26.43583298	0.128180519
26.5308342	0.42214933	26.56250191	0.110612877	26.59750175	0.021427272	26.6325016	0.122188605	26.66083336	0.224413395	26.69416618	0.127499804
26.79583549	0.423244387	26.83083534	0.109804347	26.86583519	0.021982571	26.89916801	0.122370519	26.93416786	0.22394529	26.96416855	0.127970532
27.05583572	0.422122866	27.08916855	0.109881252	27.1241684	0.02132212	27.15750122	0.121929467	27.19250107	0.22389105	27.22750092	0.126781344
27.32250214	0.422509342	27.35416794	0.110002287	27.38916779	0.021899011	27.42416763	0.123484522	27.45416832	0.224517345	27.48583603	0.12592493
27.58250046	0.423149556	27.61416817	0.110861406	27.64249992	0.02190116	27.66916847	0.122275315	27.70083427	0.225024134	27.7341671	0.128819004
27.82916832	0.423870862	27.86416817	0.111761771	27.89750099	0.022143148	27.92750168	0.123361006	27.95916748	0.223641455	27.99416924	0.125871077
28.08916855	0.423768312	28.12083626	0.111332893	28.1558342	0.022045232	28.19083405	0.122578733	28.22416878	0.223663896	28.26083565	0.128761724
28.35750198	0.425014973	28.38750267	0.11142081	28.42416763	0.022251386	28.45916748	0.122293942	28.49416924	0.222956732	28.52750206	0.127933621
28.6241684	0.424680948	28.65750122	0.110710867	28.69083405	0.021949979	28.72583389	0.12365593	28.76083565	0.223363623	28.79416847	0.128111035
28.89083481	0.422762543	28.92416763	0.109920256	28.95083427	0.022144157	28.9841671	0.121964775	29.01749992	0.22444126	29.0541687	0.128018528
29.14916801	0.424284637	29.18083572	0.110300049	29.20916748	0.022383772	29.24250031	0.123990864	29.27583504	0.223463267	29.31083488	0.128135651
29.40750122	0.424437046	29.43916893	0.111357085	29.46916962	0.022438614	29.50083351	0.123696677	29.53416824	0.223537922	29.56416893	0.127435267
29.65750122	0.425333858	29.68916893	0.110886738	29.72416878	0.022424465	29.75416946	0.122680083	29.77750206	0.223510727	29.80916786	0.126876667
29.9058342	0.42558068	29.93916893	0.11209181	29.96750069	0.022595352	29.99416924	0.12258292	30.01916885	0.223700509	30.05083466	0.128488988
30.14583588	0.425866604	30.1791687	0.110285901	30.21416855	0.022376359	30.24416924	0.124097496	30.27416801	0.223888069	30.30916786	0.126659036
blank
blank
Collection Time: 4/16/2014 2:58:25 PM
Operator Name :
Kinetics Software Version: 3.00(182)
Parameter List :
Instrument Cary 100
Instrument version 9.00
Wavelength (nm) 360.00
Ordinate mode Abs
SBW (nm) 1.0
Ave Time (sec) 0.100
Dwell Time(sec) 0.00
Cycle Time(min) 0.00
Stop Time(min) 30.00
Comments
Method Log :
Method Name : C:\Documents and Settings\Administrator\Desktop\Nik\UF_CLA assay_April 16_2014.BKN
Date/Time stamp: 4/16/2014 2:56:52 PM
Method Modifications:
Opened C:\Documents and Settings\Administrator\Desktop\Nik\KarensCLAassayMethod.MKN
Saved as C:\Documents and Settings\Administrator\Desktop\Nik\UF_CLA assay_April 16_2014.BKN
SampleOrBlank 2 Changed: 4/16/2014 2:58:25 PM	Old:1ug	New:wild aA
SampleOrBlank 3 Changed: 4/16/2014 2:58:25 PM	Old:5ug	New:wild aB
SampleOrBlank 4 Changed: 4/16/2014 2:58:25 PM	Old:10ug	New:mix aA gcaB
SampleOrBlank 5 Changed: 4/16/2014 2:58:25 PM	Old:15ug	New:mix aAaB
SampleOrBlank 6 Changed: 4/16/2014 2:58:25 PM	Old:20ug	New:less HAR
End Method Modifications
<Current Wavelength>	360
<Current Block Temp>	51.97
<Current Cell>	1
<Cycle Count>	119
wild aA
wild aA
Collection Time: 4/16/2014 2:58:25 PM
Operator Name :
Kinetics Software Version: 3.00(182)
Parameter List :
Instrument Cary 100
Instrument version 9.00
Wavelength (nm) 360.00
Ordinate mode Abs
SBW (nm) 1.0
Ave Time (sec) 0.100
Dwell Time(sec) 0.00
Cycle Time(min) 0.00
Stop Time(min) 30.00
Comments
Method Log :
Method Name : C:\Documents and Settings\Administrator\Desktop\Nik\UF_CLA assay_April 16_2014.BKN
Date/Time stamp: 4/16/2014 2:56:52 PM
Method Modifications:
Opened C:\Documents and Settings\Administrator\Desktop\Nik\KarensCLAassayMethod.MKN
Saved as C:\Documents and Settings\Administrator\Desktop\Nik\UF_CLA assay_April 16_2014.BKN
SampleOrBlank 2 Changed: 4/16/2014 2:58:25 PM	Old:1ug	New:wild aA
SampleOrBlank 3 Changed: 4/16/2014 2:58:25 PM	Old:5ug	New:wild aB
SampleOrBlank 4 Changed: 4/16/2014 2:58:25 PM	Old:10ug	New:mix aA gcaB
SampleOrBlank 5 Changed: 4/16/2014 2:58:25 PM	Old:15ug	New:mix aAaB
SampleOrBlank 6 Changed: 4/16/2014 2:58:25 PM	Old:20ug	New:less HAR
End Method Modifications
<Current Wavelength>	360
<Current Block Temp>	51.97
<Current Cell>	1
<Cycle Count>	119
wild aB
wild aB
Collection Time: 4/16/2014 2:58:25 PM
Operator Name :
Kinetics Software Version: 3.00(182)
Parameter List :
Instrument Cary 100
Instrument version 9.00
Wavelength (nm) 360.00
Ordinate mode Abs
SBW (nm) 1.0
Ave Time (sec) 0.100
Dwell Time(sec) 0.00
Cycle Time(min) 0.00
Stop Time(min) 30.00
Comments
Method Log :
Method Name : C:\Documents and Settings\Administrator\Desktop\Nik\UF_CLA assay_April 16_2014.BKN
Date/Time stamp: 4/16/2014 2:56:52 PM
Method Modifications:
Opened C:\Documents and Settings\Administrator\Desktop\Nik\KarensCLAassayMethod.MKN
Saved as C:\Documents and Settings\Administrator\Desktop\Nik\UF_CLA assay_April 16_2014.BKN
SampleOrBlank 2 Changed: 4/16/2014 2:58:25 PM	Old:1ug	New:wild aA
SampleOrBlank 3 Changed: 4/16/2014 2:58:25 PM	Old:5ug	New:wild aB
SampleOrBlank 4 Changed: 4/16/2014 2:58:25 PM	Old:10ug	New:mix aA gcaB
SampleOrBlank 5 Changed: 4/16/2014 2:58:25 PM	Old:15ug	New:mix aAaB
SampleOrBlank 6 Changed: 4/16/2014 2:58:25 PM	Old:20ug	New:less HAR
End Method Modifications
<Current Wavelength>	360
<Current Block Temp>	51.97
<Current Cell>	1
<Cycle Count>	119
mix aA gcaB
mix aA gcaB
Collection Time: 4/16/2014 2:58:25 PM
Operator Name :
Kinetics Software Version: 3.00(182)
Parameter List :
Instrument Cary 100
Instrument version 9.00
Wavelength (nm) 360.00
Ordinate mode Abs
SBW (nm) 1.0
Ave Time (sec) 0.100
Dwell Time(sec) 0.00
Cycle Time(min) 0.00
Stop Time(min) 30.00
Comments
Method Log :
Method Name : C:\Documents and Settings\Administrator\Desktop\Nik\UF_CLA assay_April 16_2014.BKN
Date/Time stamp: 4/16/2014 2:56:52 PM
Method Modifications:
Opened C:\Documents and Settings\Administrator\Desktop\Nik\KarensCLAassayMethod.MKN
Saved as C:\Documents and Settings\Administrator\Desktop\Nik\UF_CLA assay_April 16_2014.BKN
SampleOrBlank 2 Changed: 4/16/2014 2:58:25 PM	Old:1ug	New:wild aA
SampleOrBlank 3 Changed: 4/16/2014 2:58:25 PM	Old:5ug	New:wild aB
SampleOrBlank 4 Changed: 4/16/2014 2:58:25 PM	Old:10ug	New:mix aA gcaB
SampleOrBlank 5 Changed: 4/16/2014 2:58:25 PM	Old:15ug	New:mix aAaB
SampleOrBlank 6 Changed: 4/16/2014 2:58:25 PM	Old:20ug	New:less HAR
End Method Modifications
<Current Wavelength>	360
<Current Block Temp>	51.97
<Current Cell>	1
<Cycle Count>	119
mix aAaB
mix aAaB
Collection Time: 4/16/2014 2:58:25 PM
Operator Name :
Kinetics Software Version: 3.00(182)
Parameter List :
Instrument Cary 100
Instrument version 9.00
Wavelength (nm) 360.00
Ordinate mode Abs
SBW (nm) 1.0
Ave Time (sec) 0.100
Dwell Time(sec) 0.00
Cycle Time(min) 0.00
Stop Time(min) 30.00
Comments
Method Log :
Method Name : C:\Documents and Settings\Administrator\Desktop\Nik\UF_CLA assay_April 16_2014.BKN
Date/Time stamp: 4/16/2014 2:56:52 PM
Method Modifications:
Opened C:\Documents and Settings\Administrator\Desktop\Nik\KarensCLAassayMethod.MKN
Saved as C:\Documents and Settings\Administrator\Desktop\Nik\UF_CLA assay_April 16_2014.BKN
SampleOrBlank 2 Changed: 4/16/2014 2:58:25 PM	Old:1ug	New:wild aA
SampleOrBlank 3 Changed: 4/16/2014 2:58:25 PM	Old:5ug	New:wild aB
SampleOrBlank 4 Changed: 4/16/2014 2:58:25 PM	Old:10ug	New:mix aA gcaB
SampleOrBlank 5 Changed: 4/16/2014 2:58:25 PM	Old:15ug	New:mix aAaB
SampleOrBlank 6 Changed: 4/16/2014 2:58:25 PM	Old:20ug	New:less HAR
End Method Modifications
<Current Wavelength>	360
<Current Block Temp>	51.97
<Current Cell>	1
<Cycle Count>	119
less HAR
less HAR
Collection Time: 4/16/2014 2:58:25 PM
Operator Name :
Kinetics Software Version: 3.00(182)
Parameter List :
Instrument Cary 100
Instrument version 9.00
Wavelength (nm) 360.00
Ordinate mode Abs
SBW (nm) 1.0
Ave Time (sec) 0.100
Dwell Time(sec) 0.00
Cycle Time(min) 0.00
Stop Time(min) 30.00
Comments
Method Log :
Method Name : C:\Documents and Settings\Administrator\Desktop\Nik\UF_CLA assay_April 16_2014.BKN
Date/Time stamp: 4/16/2014 2:56:52 PM
Method Modifications:
Opened C:\Documents and Settings\Administrator\Desktop\Nik\KarensCLAassayMethod.MKN
Saved as C:\Documents and Settings\Administrator\Desktop\Nik\UF_CLA assay_April 16_2014.BKN
SampleOrBlank 2 Changed: 4/16/2014 2:58:25 PM	Old:1ug	New:wild aA
SampleOrBlank 3 Changed: 4/16/2014 2:58:25 PM	Old:5ug	New:wild aB
SampleOrBlank 4 Changed: 4/16/2014 2:58:25 PM	Old:10ug	New:mix aA gcaB
SampleOrBlank 5 Changed: 4/16/2014 2:58:25 PM	Old:15ug	New:mix aAaB
SampleOrBlank 6 Changed: 4/16/2014 2:58:25 PM	Old:20ug	New:less HAR
End Method Modifications
<Current Wavelength>	360
<Current Block Temp>	51.97
<Current Cell>	1
<Cycle Count>	119
