# Supplementary material for: Impact of Subunit Composition on the Uptake of α-Crystallin by Lens and Retina
Source: PLoS One. 2015 Sep 10;10(9):e0137659. doi: 10.1371/journal.pone.0137659 (PMC4565700; doi:10.1371/journal.pone.0137659)
Supplement: S2 File — Data indicate that gC-αB protects lysozyme from DTT induced protein aggregation. (CSV) [file pone.0137659.s002.csv]

	lysozyme	alpha A	alpha B	aB:aA	gC-aB:aA
Time (min)	Abs	Abs	Abs	Abs	Abs
0	-0.00275149	0.03655416	0.00445688	0.03137809	0.15447372
1	-0.00297568	0.03729465	0.00311036	0.03030858	0.15223457
2	-0.00310996	0.03686949	0.00372518	0.02959761	0.15367855
3	-0.00365551	0.03719015	0.00304289	0.02873472	0.14759319
4	-0.00322375	0.036056	0.00341833	0.02876329	0.14935917
5	-0.00335585	0.03675842	0.00309383	0.02847756	0.14890708
6	-0.00336258	0.03678998	0.00327832	0.02871929	0.1496297
7	-0.00368406	0.03730494	0.00369002	0.02878534	0.14768702
8	-0.00351816	0.03698313	0.00300384	0.02905787	0.15018295
9	-0.00325787	0.03684137	0.00310666	0.02903736	0.14961344
10	-0.00317796	0.03768662	0.00308072	0.029485	0.15085761
11	-0.00386544	0.03841942	0.00363146	0.02927519	0.15150371
12	-0.00355714	0.03808251	0.00333396	0.02932676	0.15064997
13	-0.00357218	0.04041334	0.00360262	0.0301101	0.15417293
14	-0.0033223	0.04097669	0.00347354	0.03054469	0.15328625
15	-0.00303002	0.0423271	0.00372101	0.03076089	0.15528399
16	-0.00317842	0.04270228	0.00352484	0.03207114	0.15609837
17	-0.00332631	0.04326143	0.003538	0.03229078	0.15785183
18	-0.00340322	0.04508746	0.00386761	0.03292497	0.15763475
19	-0.00348668	0.04697141	0.00389929	0.03389809	0.15752457
20	-0.00322159	0.04680415	0.00397373	0.0339013	0.15846118
21	-0.00270318	0.04722155	0.00403286	0.03510321	0.15940312
22	-0.00318012	0.04899505	0.00441399	0.03496928	0.16141068
23	-0.00312276	0.05069549	0.00401822	0.03653893	0.1615648
24	-0.00284722	0.05039171	0.00402954	0.03714548	0.16315369
25	-0.00272535	0.05159875	0.00403299	0.03794209	0.16481747
26	-0.00256331	0.05302915	0.00406126	0.03862003	0.16364835
27	-0.00237799	0.05421545	0.00392927	0.0402424	0.16471544
28	-0.00266922	0.05491669	0.00440036	0.04117632	0.16711289
29	-0.00212897	0.05752498	0.004806	0.04221235	0.16866374
30	-0.001863	0.05689178	0.00419103	0.04295383	0.16836657
31	-0.00195547	0.05965413	0.00472694	0.04452874	0.17045875
32	-0.00227644	0.05820071	0.00424796	0.04478422	0.16916016
33	-0.00199227	0.06105934	0.00448617	0.04605178	0.17181405
34	-0.00220526	0.06050684	0.0036105	0.04682563	0.17171013
35	-0.00173678	0.06266951	0.00436457	0.04828264	0.17170799
36	-0.00215256	0.06386988	0.00451871	0.04878313	0.17309631
37	-0.00146124	0.06472199	0.00484178	0.05004878	0.17486239
38	-0.0010387	0.06459696	0.00450607	0.0510525	0.17490098
39	-0.00081625	0.06665412	0.00454643	0.05226234	0.17781201
40	-0.00101949	0.0674826	0.00456205	0.05256834	0.17684506
41	-0.00062056	0.06940788	0.00428014	0.05344962	0.17708905
42	-0.00099051	0.06850492	0.00475274	0.05450117	0.17935744
43	-0.00074813	0.07231522	0.00487236	0.05544897	0.17904308
44	-0.00046508	0.07216512	0.00486278	0.05684029	0.17962042
45	0.00026311	0.07225549	0.00486647	0.05791968	0.18061189
46	-0.00013112	0.07317376	0.00459925	0.05856253	0.18003118
47	0.00045682	0.07355823	0.0047267	0.0601223	0.1800402
48	0.0008556	0.07491341	0.00474623	0.06027659	0.18070254
49	0.00154215	0.07576624	0.00525737	0.06163286	0.18081322
50	0.00117518	0.07727654	0.00516282	0.06146356	0.18298324
51	0.00221061	0.0788874	0.00525501	0.06355495	0.18236978
52	0.00247319	0.07821769	0.00532629	0.06411555	0.18235143
53	0.00328518	0.07939331	0.00554597	0.06481575	0.18425368
54	0.00361217	0.07964046	0.00546239	0.0654232	0.18504694
55	0.0042109	0.08141725	0.00535721	0.06736774	0.18490574
56	0.00506662	0.08171187	0.00610615	0.06704785	0.18489702
57	0.00572765	0.08281957	0.00572495	0.0680647	0.18657792
58	0.00647248	0.08345363	0.00582715	0.06858397	0.186813
59	0.00879962	0.08631813	0.00563255	0.07026287	0.18796767
