# Supplementary material for: Impact of Subunit Composition on the Uptake of α-Crystallin by Lens and Retina
Source: PLoS One. 2015 Sep 10;10(9):e0137659. doi: 10.1371/journal.pone.0137659 (PMC4565700; doi:10.1371/journal.pone.0137659)
Supplement: S3 File — Dates of analysis are indicated at each time point. Findings were normalized to αA crystallin set at 1(right side) to allow for variations between experiments. (XLSX) [file pone.0137659.s003.xlsx]

## Sheet: Figure
										Normalized Mouse Retina
			Control	αA	αB	gCαB				Control	αA	αB	gCαB
mouse	2014-04-10	Retina	0.34	0.71	0.32	0.21				0.478873	1	0.450704	0.295775
mouse	2014-05-02	Retina	0.7	9.24	10.78	6.4				0.0757576	1	1.16667	0.692641
mouse	2014-08-06	Retina	0.37	15.36		20.24				0.0240885	1		1.31771
mouse	2014-08-27	Retina	0.18	10.04	5.66	12.63				0.0179283	1	0.563745	1.25797
										Normalized Mouse Lens
			Control	αA	αB	gCαB				Control	αA	αB	gCαB
mouse	2014-04-10	Lens	0.34	8.37	5.04	19.38				0.0406213	1	0.602151	2.31541
mouse	2014-05-02	Lens	0.03	5.68	4.84	7.48				0.00528169	1	0.852113	1.3169
mouse	2014-08-06	Lens	0.51	9.24		19.91				0.0551948	1		2.15476
mouse	2014-08-27	Lens	0.23	20.64	7.03	30.9				0.0111434	1	0.340601	1.49709
										Normalized Rat Retina
			Control	αA	αB	gCαB				Control	αA	αB	gCαB
rat	2014-05-15	Retina	3.28	36.63	39.8	9.62				0.0895441	1	1.08654	0.262626
rat	2014-08-06	Retina	1.28	0.99	0.9	1.69				1.29293	1	0.909091	1.70707
rat	2014-08-27	Retina	0.13	0.9	1.44	1.69				0.144444	1	1.6	1.87778
rat	2014-09-03	Retina	0.31	65.87	4.72	49.87				0.00470624	1	0.0716563	0.757097
										Normalized Mouse Lens
			Control	αA	αB	gCαB				Control	αA	αB	gCαB
rat	2014-06-10	Lens	0.7	36.71	3.84	7.97				0.0190684	1	0.104604	0.217107
rat	2014-08-06	Lens	3.8	65.27	20.23	4.84				0.0582197	1	0.309943	0.0741535
rat	2014-08-27	Lens	0.14	2.03	0.2	0.64				0.0689655	1	0.0985222	0.315271
rat	2014-09-03	Lens	0.63	47.86	81.26	99.31				0.0131634	1	1.69787	2.07501
